# Supplementary material for: Comparative mRNA booster effectiveness against death or hospitalization with COVID-19 pneumonia across at-risk US Veteran populations
Source: Nat Commun. 2023 May 23;14:2976. doi: 10.1038/s41467-023-38503-8 (PMC10205032; doi:10.1038/s41467-023-38503-8)
Supplement: Supplementary file 4 — Source Data [file 41467_2023_38503_MOESM4_ESM.xlsx]

## Sheet: Figure 1a
Figure 1a
BNT162b2 x3 curve
	time	cum_inc	lower_inc	upper_inc
	0	0	0	0
	1	0.0011	0	0.0023
	2	0.0012	0	0.0025
	3	0.0017	0.0004	0.003
	4	0.002	0.0007	0.0033
	5	0.0025	0.0011	0.0039
	6	0.0031	0.0016	0.0045
	7	0.004	0.0024	0.0056
	8	0.0047	0.003	0.0063
	9	0.0054	0.0037	0.0072
	10	0.0063	0.0043	0.0082
	11	0.0066	0.0046	0.0087
	12	0.0068	0.0047	0.0089
	13	0.007	0.005	0.0091
	14	0.0077	0.0054	0.0099
	15	0.0082	0.0059	0.0104
	16	0.0083	0.006	0.0106
	17	0.0095	0.007	0.0119
	18	0.0096	0.0071	0.0121
	19	0.0105	0.0078	0.0131
	20	0.0108	0.0081	0.0134
	21	0.0111	0.0084	0.0138
	22	0.0113	0.0086	0.014
	23	0.0115	0.0087	0.0142
	24	0.0121	0.0093	0.0148
	25	0.0123	0.0095	0.0151
	26	0.0129	0.0101	0.0158
	27	0.0133	0.0104	0.0162
	28	0.0138	0.0108	0.0168
	29	0.0143	0.0112	0.0173
	30	0.0147	0.0116	0.0179
	31	0.015	0.0118	0.0181
	32	0.0154	0.0122	0.0186
	33	0.0162	0.0129	0.0196
	34	0.0166	0.0132	0.0199
	35	0.0166	0.0133	0.02
	36	0.017	0.0136	0.0204
	37	0.0171	0.0137	0.0205
	38	0.0172	0.0138	0.0206
	39	0.0176	0.0141	0.021
	40	0.0181	0.0146	0.0216
	41	0.0184	0.0148	0.0219
	42	0.0188	0.0152	0.0223
	43	0.019	0.0154	0.0226
	44	0.0191	0.0155	0.0227
	45	0.0193	0.0157	0.0229
	46	0.0194	0.0158	0.023
	47	0.0196	0.016	0.0232
	48	0.0198	0.0161	0.0234
	49	0.0204	0.0167	0.024
	50	0.0216	0.0178	0.0254
	51	0.0223	0.0184	0.0262
	52	0.0223	0.0184	0.0262
	53	0.0226	0.0187	0.0265
	54	0.023	0.0191	0.027
	55	0.0235	0.0195	0.0274
	56	0.024	0.02	0.0279
	57	0.0251	0.021	0.0291
	58	0.0256	0.0215	0.0298
	59	0.0261	0.022	0.0303
	60	0.0262	0.022	0.0304
	61	0.0273	0.023	0.0316
	62	0.0277	0.0234	0.0321
	63	0.0281	0.0237	0.0324
	64	0.0284	0.0241	0.0328
	65	0.0289	0.0245	0.0333
	66	0.0292	0.0248	0.0336
	67	0.0297	0.0253	0.0341
	68	0.0307	0.0262	0.0352
	69	0.0315	0.027	0.0361
	70	0.0318	0.0272	0.0363
	71	0.033	0.0283	0.0377
	72	0.0332	0.0285	0.0379
	73	0.0338	0.0291	0.0385
	74	0.034	0.0292	0.0387
	75	0.0343	0.0296	0.0391
	76	0.0352	0.0304	0.0401
	77	0.0355	0.0307	0.0404
	78	0.0358	0.0309	0.0407
	79	0.0364	0.0314	0.0413
	80	0.0377	0.0327	0.0427
	81	0.0387	0.0336	0.0438
	82	0.0395	0.0343	0.0446
	83	0.0402	0.035	0.0454
	84	0.0408	0.0356	0.046
	85	0.0416	0.0363	0.0469
	86	0.0426	0.0372	0.048
	87	0.044	0.0385	0.0495
	88	0.0443	0.0389	0.0498
	89	0.0451	0.0396	0.0506
	90	0.0467	0.0411	0.0523
	91	0.0475	0.0419	0.0531
	92	0.0486	0.0429	0.0542
	93	0.0493	0.0436	0.055
	94	0.0506	0.0448	0.0564
	95	0.0508	0.045	0.0566
	96	0.0514	0.0456	0.0572
	97	0.0522	0.0463	0.0581
	98	0.0532	0.0473	0.0591
	99	0.0538	0.0478	0.0597
	100	0.0542	0.0482	0.0601
	101	0.0556	0.0495	0.0616
	102	0.0566	0.0505	0.0627
	103	0.0568	0.0507	0.0629
	104	0.058	0.0519	0.0642
	105	0.0599	0.0536	0.0662
	106	0.0607	0.0544	0.067
	107	0.0616	0.0553	0.068
	108	0.0622	0.0558	0.0686
	109	0.0624	0.056	0.0688
	110	0.0627	0.0563	0.0691
	111	0.0634	0.057	0.0698
	112	0.0638	0.0573	0.0702
	113	0.0647	0.0582	0.0712
	114	0.0653	0.0588	0.0718
	115	0.0663	0.0597	0.0728
	116	0.0676	0.0609	0.0742
	117	0.0685	0.0618	0.0752
	118	0.069	0.0623	0.0757
	119	0.0697	0.063	0.0765
	120	0.0703	0.0636	0.0771
	121	0.0715	0.0646	0.0784
	122	0.0728	0.0658	0.0798
	123	0.0732	0.0662	0.0802
	124	0.0744	0.0673	0.0814
	125	0.0749	0.0678	0.0819
	126	0.0755	0.0684	0.0826
	127	0.0764	0.0692	0.0835
	128	0.0772	0.0701	0.0844
	129	0.0772	0.0701	0.0844
	130	0.0781	0.0709	0.0854
	131	0.0785	0.0712	0.0857
	132	0.0789	0.0716	0.0862
	133	0.0792	0.0719	0.0865
	134	0.0801	0.0728	0.0874
	135	0.0806	0.0733	0.0879
	136	0.081	0.0737	0.0884
	137	0.082	0.0746	0.0894
	138	0.0824	0.075	0.0899
	139	0.0826	0.0752	0.09
	140	0.0839	0.0764	0.0913
	141	0.0842	0.0767	0.0917
	142	0.0852	0.0777	0.0928
	143	0.0856	0.0781	0.0932
	144	0.0858	0.0782	0.0934
	145	0.086	0.0784	0.0936
	146	0.0868	0.0792	0.0945
	147	0.087	0.0794	0.0947
	148	0.0871	0.0794	0.0947
	149	0.0882	0.0804	0.0959
	150	0.0883	0.0805	0.096
	151	0.0884	0.0807	0.0962
	152	0.0888	0.0811	0.0966
	153	0.0897	0.0819	0.0974
	154	0.0906	0.0828	0.0985
	155	0.0909	0.0831	0.0988
	156	0.0914	0.0835	0.0993
	157	0.0917	0.0838	0.0996
	158	0.0918	0.0839	0.0997
	159	0.0927	0.0848	0.1006
	160	0.0934	0.0854	0.1014
	161	0.0942	0.0862	0.1023
	162	0.0942	0.0862	0.1023
	163	0.0945	0.0865	0.1026
	164	0.0946	0.0866	0.1027
	165	0.0951	0.087	0.1032
	166	0.0955	0.0874	0.1036
	167	0.0959	0.0878	0.104
	168	0.0963	0.0882	0.1044
	169	0.0977	0.0895	0.106
	170	0.098	0.0897	0.1063
	171	0.098	0.0897	0.1063
	172	0.0985	0.0902	0.1068
	173	0.0987	0.0904	0.107
	174	0.0987	0.0904	0.107
	175	0.0987	0.0904	0.107
	176	0.0987	0.0904	0.107
	177	0.0988	0.0905	0.1071
	178	0.099	0.0907	0.1073
	179	0.099	0.0907	0.1073
	180	0.0996	0.0912	0.1079
	181	0.1	0.0916	0.1084
	182	0.1003	0.0919	0.1087
	183	0.1005	0.0921	0.1089
	184	0.1008	0.0924	0.1092
	185	0.1012	0.0927	0.1096
	186	0.1012	0.0927	0.1096
	187	0.1014	0.093	0.1098
	188	0.1014	0.093	0.1098
	189	0.1014	0.093	0.1098
	190	0.102	0.0935	0.1104
	191	0.1022	0.0937	0.1106
	192	0.1024	0.0939	0.1108
	193	0.1031	0.0946	0.1115
	194	0.1035	0.095	0.112
	195	0.1038	0.0953	0.1124
	196	0.1045	0.0959	0.113
	197	0.1045	0.0959	0.113
	198	0.1045	0.0959	0.113
	199	0.1048	0.0962	0.1133
	200	0.1053	0.0967	0.1139
	201	0.1057	0.0971	0.1143
	202	0.1059	0.0973	0.1145
	203	0.106	0.0974	0.1147
	204	0.1066	0.0979	0.1152
	205	0.1066	0.0979	0.1152
	206	0.1071	0.0984	0.1158
	207	0.1082	0.0993	0.1171
	208	0.1096	0.1006	0.1187
	209	0.1096	0.1006	0.1187
	210	0.1096	0.1006	0.1187
	211	0.11	0.1009	0.1191
	212	0.1102	0.1011	0.1193
	213	0.1107	0.1016	0.1198
	214	0.1118	0.1025	0.121
	215	0.1123	0.1031	0.1216
	216	0.1126	0.1033	0.1219
	217	0.1135	0.1041	0.1228
	218	0.1146	0.105	0.1242
	219	0.1148	0.1052	0.1244
	220	0.115	0.1054	0.1246
	221	0.1166	0.1067	0.1264
	222	0.1168	0.1069	0.1268
	223	0.1184	0.1082	0.1285
	224	0.1197	0.1092	0.1301
mRNA-1273 x3 curve
	time	cum_inc	lower_inc	upper_inc
	0	0	0	0
	2	0.0004	0	0.0007
	3	0.0007	0.0002	0.0011
	4	0.0021	0.001	0.0031
	5	0.0023	0.0013	0.0034
	6	0.0034	0.0022	0.0046
	7	0.0039	0.0026	0.0053
	8	0.0048	0.0033	0.0063
	9	0.005	0.0035	0.0066
	10	0.0056	0.004	0.0072
	11	0.006	0.0044	0.0076
	12	0.0065	0.0048	0.0082
	13	0.0066	0.0049	0.0083
	14	0.0072	0.0054	0.0089
	15	0.0074	0.0056	0.0092
	16	0.0076	0.0058	0.0094
	17	0.0078	0.006	0.0096
	18	0.0083	0.0064	0.0101
	19	0.0083	0.0065	0.0102
	20	0.0087	0.0068	0.0106
	21	0.009	0.0071	0.0109
	22	0.0092	0.0072	0.0111
	23	0.0097	0.0077	0.0117
	24	0.0099	0.0079	0.012
	25	0.0104	0.0083	0.0126
	26	0.0105	0.0084	0.0126
	27	0.011	0.0088	0.0132
	28	0.0112	0.0089	0.0134
	29	0.0116	0.0093	0.0139
	30	0.0117	0.0094	0.014
	31	0.0117	0.0094	0.014
	32	0.0119	0.0096	0.0142
	33	0.012	0.0097	0.0143
	34	0.0129	0.0105	0.0152
	35	0.013	0.0106	0.0154
	36	0.0137	0.0112	0.0161
	37	0.0142	0.0118	0.0167
	38	0.0144	0.0119	0.0168
	39	0.0148	0.0123	0.0174
	40	0.0153	0.0127	0.0179
	41	0.0157	0.013	0.0183
	42	0.0164	0.0136	0.0191
	43	0.0166	0.0138	0.0193
	44	0.017	0.0142	0.0198
	45	0.0176	0.0148	0.0204
	46	0.0179	0.015	0.0207
	47	0.0183	0.0154	0.0211
	48	0.0183	0.0154	0.0211
	49	0.0188	0.0159	0.0217
	50	0.0189	0.016	0.0218
	51	0.0194	0.0165	0.0223
	52	0.0198	0.0168	0.0227
	53	0.02	0.0171	0.023
	54	0.0206	0.0176	0.0236
	55	0.0208	0.0178	0.0239
	56	0.0212	0.0181	0.0243
	57	0.0218	0.0187	0.0249
	58	0.0221	0.019	0.0253
	59	0.0224	0.0193	0.0256
	60	0.0227	0.0195	0.0258
	61	0.0237	0.0204	0.0269
	62	0.0238	0.0206	0.0271
	63	0.0241	0.0208	0.0273
	64	0.0247	0.0214	0.028
	65	0.0259	0.0225	0.0293
	66	0.0266	0.0232	0.0301
	67	0.027	0.0235	0.0305
	68	0.0272	0.0237	0.0307
	69	0.0277	0.0241	0.0312
	70	0.0285	0.0249	0.0321
	71	0.0287	0.0251	0.0323
	72	0.0292	0.0255	0.0328
	73	0.0297	0.026	0.0334
	74	0.0306	0.0268	0.0344
	75	0.031	0.0272	0.0348
	76	0.0314	0.0276	0.0352
	77	0.0317	0.0278	0.0355
	78	0.0323	0.0285	0.0361
	79	0.033	0.0291	0.0369
	80	0.0334	0.0295	0.0374
	81	0.0339	0.0299	0.0379
	82	0.0342	0.0302	0.0382
	83	0.0345	0.0305	0.0385
	84	0.0345	0.0305	0.0386
	85	0.0352	0.0311	0.0392
	86	0.0357	0.0316	0.0398
	87	0.0358	0.0317	0.0398
	88	0.0363	0.0322	0.0404
	89	0.0369	0.0328	0.041
	90	0.0375	0.0334	0.0417
	91	0.0379	0.0337	0.0421
	92	0.0383	0.0341	0.0424
	93	0.0388	0.0346	0.043
	94	0.0392	0.035	0.0434
	95	0.0397	0.0355	0.044
	96	0.0404	0.0361	0.0447
	97	0.0407	0.0364	0.0451
	98	0.0409	0.0365	0.0452
	99	0.0416	0.0372	0.046
	100	0.042	0.0375	0.0464
	101	0.0424	0.038	0.0468
	102	0.0429	0.0385	0.0474
	103	0.0433	0.0388	0.0477
	104	0.0436	0.0391	0.048
	105	0.0442	0.0397	0.0487
	106	0.0444	0.0399	0.0489
	107	0.0444	0.0399	0.0489
	108	0.0447	0.0402	0.0492
	109	0.0453	0.0408	0.0498
	110	0.0458	0.0413	0.0504
	111	0.0461	0.0415	0.0507
	112	0.0465	0.0419	0.0511
	113	0.0468	0.0422	0.0514
	114	0.047	0.0423	0.0516
	115	0.0477	0.043	0.0523
	116	0.0482	0.0435	0.0529
	117	0.0487	0.044	0.0534
	118	0.0489	0.0442	0.0536
	119	0.0499	0.0451	0.0547
	120	0.05	0.0452	0.0548
	121	0.0506	0.0458	0.0554
	122	0.0507	0.0459	0.0555
	123	0.0511	0.0462	0.0559
	124	0.0513	0.0464	0.0561
	125	0.0518	0.0469	0.0566
	126	0.0519	0.0471	0.0568
	127	0.0528	0.0478	0.0577
	128	0.0534	0.0484	0.0583
	129	0.0538	0.0488	0.0588
	130	0.054	0.049	0.059
	131	0.0543	0.0492	0.0593
	132	0.0545	0.0495	0.0596
	133	0.055	0.0499	0.06
	134	0.0558	0.0507	0.0609
	135	0.0566	0.0514	0.0618
	136	0.057	0.0518	0.0622
	137	0.0576	0.0524	0.0629
	138	0.0582	0.0529	0.0635
	139	0.059	0.0537	0.0643
	140	0.0596	0.0542	0.0649
	141	0.06	0.0546	0.0654
	142	0.06	0.0546	0.0654
	143	0.0602	0.0549	0.0656
	144	0.061	0.0556	0.0664
	145	0.0612	0.0558	0.0666
	146	0.0612	0.0558	0.0666
	147	0.0612	0.0558	0.0666
	148	0.0615	0.0561	0.0669
	149	0.0622	0.0567	0.0676
	150	0.0629	0.0573	0.0684
	151	0.0636	0.058	0.0692
	152	0.0641	0.0585	0.0697
	153	0.0645	0.0588	0.0701
	154	0.0648	0.0592	0.0705
	155	0.0653	0.0596	0.0709
	156	0.0655	0.0598	0.0712
	157	0.0666	0.0609	0.0723
	158	0.0668	0.0611	0.0725
	159	0.0672	0.0615	0.073
	160	0.0678	0.062	0.0736
	161	0.0681	0.0623	0.0739
	162	0.0685	0.0627	0.0743
	163	0.0691	0.0632	0.0749
	164	0.0694	0.0635	0.0752
	165	0.0696	0.0638	0.0755
	166	0.0699	0.064	0.0757
	167	0.0702	0.0644	0.0761
	168	0.0707	0.0648	0.0766
	169	0.0715	0.0656	0.0775
	170	0.0716	0.0657	0.0776
	171	0.0718	0.0658	0.0777
	172	0.072	0.066	0.078
	173	0.072	0.066	0.078
	174	0.072	0.066	0.078
	175	0.0726	0.0666	0.0786
	176	0.0726	0.0666	0.0786
	177	0.0727	0.0667	0.0788
	178	0.0732	0.0672	0.0793
	179	0.0735	0.0674	0.0796
	180	0.0736	0.0676	0.0797
	181	0.0742	0.0681	0.0803
	182	0.0744	0.0683	0.0805
	183	0.0744	0.0683	0.0805
	184	0.0752	0.069	0.0813
	185	0.0759	0.0697	0.0822
	186	0.0767	0.0704	0.0829
	187	0.0769	0.0706	0.0832
	188	0.0774	0.0711	0.0837
	189	0.0776	0.0713	0.0839
	190	0.0781	0.0717	0.0844
	191	0.0793	0.0727	0.0858
	192	0.0794	0.0728	0.086
	193	0.0794	0.0728	0.086
	194	0.0794	0.0728	0.086
	195	0.0798	0.0732	0.0864
	196	0.0802	0.0735	0.0868
	197	0.081	0.0743	0.0877
	198	0.0818	0.075	0.0886
	199	0.0818	0.075	0.0886
	200	0.082	0.0752	0.0889
	201	0.0829	0.0759	0.0898
	202	0.0829	0.0759	0.0898
	203	0.0839	0.0767	0.0911
	204	0.0839	0.0767	0.0911
	205	0.0839	0.0767	0.0911
	206	0.0839	0.0767	0.0911
	207	0.0839	0.0767	0.0911
	208	0.0845	0.0772	0.0918
	209	0.0845	0.0772	0.0918
	210	0.0869	0.0786	0.0953
	211	0.0874	0.079	0.0957
	212	0.088	0.0795	0.0965
	213	0.088	0.0795	0.0965
	214	0.088	0.0795	0.0965
	215	0.088	0.0795	0.0965
	216	0.0931	0.0821	0.1041
	217	0.0948	0.0833	0.1063
	218	0.0948	0.0833	0.1063
	219	0.0948	0.0833	0.1063
	220	0.0948	0.0833	0.1063
	221	0.0968	0.085	0.1086
	222	0.0979	0.0859	0.1099
	223	0.0979	0.0859	0.1099
	224	0.099	0.0868	0.1112

## Sheet: Figure 1b
Figure 1b
BNT162b2 x3 curve
	time	cum_inc	lower_inc	upper_inc
	0	0	0	0
	7	0.0007	0	0.002
	20	0.0013	0	0.0031
	30	0.0013	0	0.0031
	31	0.0013	0	0.0031
	32	0.0013	0	0.0031
	33	0.0013	0	0.0031
	34	0.0033	0	0.0066
	35	0.0033	0	0.0066
	36	0.0033	0	0.0066
	37	0.0033	0	0.0066
	38	0.0033	0	0.0066
	39	0.0033	0	0.0066
	40	0.0033	0	0.0066
	41	0.0038	0.0003	0.0073
	42	0.0038	0.0003	0.0073
	43	0.0038	0.0003	0.0073
	44	0.0038	0.0003	0.0073
	45	0.0038	0.0003	0.0073
	46	0.0038	0.0003	0.0073
	47	0.0038	0.0003	0.0073
	48	0.0038	0.0003	0.0073
	49	0.0038	0.0003	0.0073
	50	0.0038	0.0003	0.0073
	51	0.0038	0.0003	0.0073
	52	0.0038	0.0003	0.0073
	53	0.0038	0.0003	0.0073
	54	0.0038	0.0003	0.0073
	55	0.0038	0.0003	0.0073
	56	0.0038	0.0003	0.0073
	57	0.005	0.0008	0.0091
	58	0.005	0.0008	0.0091
	59	0.005	0.0008	0.0091
	60	0.005	0.0008	0.0091
	61	0.005	0.0008	0.0091
	62	0.0058	0.0013	0.0102
	63	0.0058	0.0013	0.0102
	64	0.0058	0.0013	0.0102
	65	0.0058	0.0013	0.0102
	66	0.0058	0.0013	0.0102
	67	0.0063	0.0018	0.0109
	68	0.0083	0.0023	0.0143
	69	0.0083	0.0023	0.0143
	70	0.0083	0.0023	0.0143
	71	0.0083	0.0023	0.0143
	72	0.0083	0.0023	0.0143
	73	0.0083	0.0023	0.0143
	74	0.0083	0.0023	0.0143
	75	0.0083	0.0023	0.0143
	76	0.0083	0.0023	0.0143
	77	0.0083	0.0023	0.0143
	78	0.0083	0.0023	0.0143
	79	0.0083	0.0023	0.0143
	80	0.0083	0.0023	0.0143
	81	0.0089	0.0028	0.015
	82	0.0089	0.0028	0.015
	83	0.0095	0.0033	0.0157
	84	0.0101	0.0037	0.0164
	85	0.0101	0.0037	0.0164
	86	0.0101	0.0037	0.0164
	87	0.0101	0.0037	0.0164
	88	0.0109	0.0043	0.0174
	89	0.0115	0.0049	0.0182
	90	0.0121	0.0054	0.0188
	91	0.0121	0.0054	0.0188
	92	0.0121	0.0054	0.0188
	93	0.0121	0.0054	0.0188
	94	0.0127	0.0058	0.0195
	95	0.0127	0.0058	0.0195
	96	0.0127	0.0058	0.0195
	97	0.0127	0.0058	0.0195
	98	0.0127	0.0058	0.0195
	99	0.0127	0.0058	0.0195
	100	0.0127	0.0058	0.0195
	101	0.0127	0.0058	0.0195
	102	0.0133	0.0063	0.0202
	103	0.0133	0.0063	0.0202
	104	0.0133	0.0063	0.0202
	105	0.0162	0.0072	0.0251
	106	0.0162	0.0072	0.0251
	107	0.0162	0.0072	0.0251
	108	0.0162	0.0072	0.0251
	109	0.0162	0.0072	0.0251
	110	0.0162	0.0072	0.0251
	111	0.0162	0.0072	0.0251
	112	0.0162	0.0072	0.0251
	113	0.0162	0.0072	0.0251
	114	0.0162	0.0072	0.0251
	115	0.017	0.0079	0.0261
	116	0.017	0.0079	0.0261
	117	0.017	0.0079	0.0261
	118	0.017	0.0079	0.0261
	119	0.017	0.0079	0.0261
	120	0.017	0.0079	0.0261
	121	0.017	0.0079	0.0261
	122	0.0199	0.0092	0.0307
	123	0.0199	0.0092	0.0307
	124	0.0228	0.0107	0.035
	125	0.0228	0.0107	0.035
	126	0.0235	0.0113	0.0358
	127	0.0235	0.0113	0.0358
	128	0.0235	0.0113	0.0358
	129	0.0235	0.0113	0.0358
	130	0.0235	0.0113	0.0358
	131	0.0235	0.0113	0.0358
	132	0.0235	0.0113	0.0358
	133	0.0235	0.0113	0.0358
	134	0.0254	0.0129	0.038
	135	0.0254	0.0129	0.038
	136	0.0254	0.0129	0.038
	137	0.0254	0.0129	0.038
	138	0.0254	0.0129	0.038
	139	0.0254	0.0129	0.038
	140	0.0254	0.0129	0.038
	141	0.0254	0.0129	0.038
	142	0.0254	0.0129	0.038
	143	0.0254	0.0129	0.038
	144	0.0254	0.0129	0.038
	145	0.0254	0.0129	0.038
	146	0.0254	0.0129	0.038
	147	0.0254	0.0129	0.038
	148	0.0254	0.0129	0.038
	149	0.0254	0.0129	0.038
	150	0.0254	0.0129	0.038
	151	0.0254	0.0129	0.038
	152	0.0254	0.0129	0.038
	153	0.0254	0.0129	0.038
	154	0.0254	0.0129	0.038
	155	0.0254	0.0129	0.038
	156	0.0254	0.0129	0.038
	157	0.0254	0.0129	0.038
	158	0.0254	0.0129	0.038
	159	0.0254	0.0129	0.038
	160	0.0254	0.0129	0.038
	161	0.0254	0.0129	0.038
	162	0.0254	0.0129	0.038
	163	0.0254	0.0129	0.038
	164	0.0254	0.0129	0.038
	165	0.0254	0.0129	0.038
	166	0.0254	0.0129	0.038
	167	0.0254	0.0129	0.038
	168	0.0254	0.0129	0.038
	169	0.0254	0.0129	0.038
	170	0.0254	0.0129	0.038
	171	0.0254	0.0129	0.038
	172	0.0254	0.0129	0.038
	173	0.0254	0.0129	0.038
	174	0.0254	0.0129	0.038
	175	0.0254	0.0129	0.038
	176	0.0254	0.0129	0.038
	177	0.0254	0.0129	0.038
	178	0.0254	0.0129	0.038
	179	0.0254	0.0129	0.038
	180	0.0254	0.0129	0.038
	181	0.0254	0.0129	0.038
	182	0.0254	0.0129	0.038
	183	0.0254	0.0129	0.038
	184	0.0254	0.0129	0.038
	185	0.0254	0.0129	0.038
	186	0.0254	0.0129	0.038
	187	0.0254	0.0129	0.038
	188	0.0254	0.0129	0.038
	189	0.0254	0.0129	0.038
	190	0.0254	0.0129	0.038
	191	0.0254	0.0129	0.038
	192	0.0254	0.0129	0.038
	193	0.0254	0.0129	0.038
	194	0.0254	0.0129	0.038
	195	0.0254	0.0129	0.038
	196	0.0254	0.0129	0.038
	197	0.0254	0.0129	0.038
	198	0.0254	0.0129	0.038
	199	0.0254	0.0129	0.038
	200	0.0292	0.0154	0.043
	201	0.0292	0.0154	0.043
	202	0.0292	0.0154	0.043
	203	0.0292	0.0154	0.043
	204	0.0292	0.0154	0.043
	205	0.0292	0.0154	0.043
	206	0.0292	0.0154	0.043
	207	0.0292	0.0154	0.043
	208	0.0292	0.0154	0.043
	209	0.0292	0.0154	0.043
	210	0.0292	0.0154	0.043
	211	0.0292	0.0154	0.043
	212	0.0292	0.0154	0.043
	213	0.0292	0.0154	0.043
	214	0.0292	0.0154	0.043
	215	0.0292	0.0154	0.043
	216	0.0292	0.0154	0.043
	217	0.0292	0.0154	0.043
	218	0.0292	0.0154	0.043
	219	0.0292	0.0154	0.043
	220	0.0292	0.0154	0.043
	221	0.0292	0.0154	0.043
	222	0.0292	0.0154	0.043
	223	0.0292	0.0154	0.043
	224	0.0292	0.0154	0.043
mRNA-1273 x3 curve
	time	cum_inc	lower_inc	upper_inc
	0	0	0	0
	6	0.0006	0	0.0016
	10	0.0011	0	0.0026
	11	0.0017	0	0.0036
	18	0.0023	0	0.0045
	30	0.0023	0	0.0045
	31	0.0023	0	0.0045
	32	0.0023	0	0.0045
	33	0.0023	0	0.0045
	34	0.0023	0	0.0045
	35	0.0023	0	0.0045
	36	0.0023	0	0.0045
	37	0.0023	0	0.0045
	38	0.0023	0	0.0045
	39	0.0023	0	0.0045
	40	0.0023	0	0.0045
	41	0.0031	0.0003	0.0059
	42	0.0031	0.0003	0.0059
	43	0.0031	0.0003	0.0059
	44	0.0031	0.0003	0.0059
	45	0.0031	0.0003	0.0059
	46	0.0031	0.0003	0.0059
	47	0.0045	0.0011	0.0079
	48	0.0045	0.0011	0.0079
	49	0.0045	0.0011	0.0079
	50	0.0045	0.0011	0.0079
	51	0.0045	0.0011	0.0079
	52	0.0045	0.0011	0.0079
	53	0.0045	0.0011	0.0079
	54	0.0045	0.0011	0.0079
	55	0.0045	0.0011	0.0079
	56	0.0045	0.0011	0.0079
	57	0.0045	0.0011	0.0079
	58	0.0045	0.0011	0.0079
	59	0.0052	0.0015	0.0088
	60	0.0052	0.0015	0.0088
	61	0.0052	0.0015	0.0088
	62	0.0052	0.0015	0.0088
	63	0.0052	0.0015	0.0088
	64	0.0052	0.0015	0.0088
	65	0.0052	0.0015	0.0088
	66	0.0052	0.0015	0.0088
	67	0.0052	0.0015	0.0088
	68	0.0052	0.0015	0.0088
	69	0.0052	0.0015	0.0088
	70	0.0052	0.0015	0.0088
	71	0.0052	0.0015	0.0088
	72	0.006	0.002	0.0099
	73	0.006	0.002	0.0099
	74	0.006	0.002	0.0099
	75	0.006	0.002	0.0099
	76	0.006	0.002	0.0099
	77	0.006	0.002	0.0099
	78	0.006	0.002	0.0099
	79	0.006	0.002	0.0099
	80	0.006	0.002	0.0099
	81	0.006	0.002	0.0099
	82	0.006	0.002	0.0099
	83	0.006	0.002	0.0099
	84	0.006	0.002	0.0099
	85	0.006	0.002	0.0099
	86	0.006	0.002	0.0099
	87	0.006	0.002	0.0099
	88	0.006	0.002	0.0099
	89	0.006	0.002	0.0099
	90	0.0068	0.0025	0.011
	91	0.0068	0.0025	0.011
	92	0.0068	0.0025	0.011
	93	0.0068	0.0025	0.011
	94	0.0074	0.003	0.0118
	95	0.0074	0.003	0.0118
	96	0.0074	0.003	0.0118
	97	0.0074	0.003	0.0118
	98	0.0074	0.003	0.0118
	99	0.008	0.0034	0.0126
	100	0.008	0.0034	0.0126
	101	0.008	0.0034	0.0126
	102	0.008	0.0034	0.0126
	103	0.008	0.0034	0.0126
	104	0.008	0.0034	0.0126
	105	0.008	0.0034	0.0126
	106	0.008	0.0034	0.0126
	107	0.008	0.0034	0.0126
	108	0.008	0.0034	0.0126
	109	0.0087	0.0039	0.0135
	110	0.0087	0.0039	0.0135
	111	0.0087	0.0039	0.0135
	112	0.0087	0.0039	0.0135
	113	0.0087	0.0039	0.0135
	114	0.0087	0.0039	0.0135
	115	0.0087	0.0039	0.0135
	116	0.0087	0.0039	0.0135
	117	0.0087	0.0039	0.0135
	118	0.0087	0.0039	0.0135
	119	0.0087	0.0039	0.0135
	120	0.0087	0.0039	0.0135
	121	0.0094	0.0044	0.0143
	122	0.0094	0.0044	0.0143
	123	0.0094	0.0044	0.0143
	124	0.01	0.0049	0.0151
	125	0.01	0.0049	0.0151
	126	0.01	0.0049	0.0151
	127	0.01	0.0049	0.0151
	128	0.01	0.0049	0.0151
	129	0.01	0.0049	0.0151
	130	0.01	0.0049	0.0151
	131	0.01	0.0049	0.0151
	132	0.01	0.0049	0.0151
	133	0.01	0.0049	0.0151
	134	0.01	0.0049	0.0151
	135	0.01	0.0049	0.0151
	136	0.01	0.0049	0.0151
	137	0.01	0.0049	0.0151
	138	0.01	0.0049	0.0151
	139	0.01	0.0049	0.0151
	140	0.01	0.0049	0.0151
	141	0.01	0.0049	0.0151
	142	0.01	0.0049	0.0151
	143	0.01	0.0049	0.0151
	144	0.01	0.0049	0.0151
	145	0.01	0.0049	0.0151
	146	0.01	0.0049	0.0151
	147	0.01	0.0049	0.0151
	148	0.01	0.0049	0.0151
	149	0.01	0.0049	0.0151
	150	0.01	0.0049	0.0151
	151	0.0107	0.0054	0.0159
	152	0.0107	0.0054	0.0159
	153	0.0107	0.0054	0.0159
	154	0.0107	0.0054	0.0159
	155	0.0107	0.0054	0.0159
	156	0.0107	0.0054	0.0159
	157	0.0122	0.0061	0.0183
	158	0.0122	0.0061	0.0183
	159	0.0122	0.0061	0.0183
	160	0.0122	0.0061	0.0183
	161	0.0122	0.0061	0.0183
	162	0.013	0.0067	0.0193
	163	0.013	0.0067	0.0193
	164	0.013	0.0067	0.0193
	165	0.013	0.0067	0.0193
	166	0.013	0.0067	0.0193
	167	0.013	0.0067	0.0193
	168	0.013	0.0067	0.0193
	169	0.013	0.0067	0.0193
	170	0.013	0.0067	0.0193
	171	0.013	0.0067	0.0193
	172	0.013	0.0067	0.0193
	173	0.013	0.0067	0.0193
	174	0.013	0.0067	0.0193
	175	0.014	0.0074	0.0206
	176	0.014	0.0074	0.0206
	177	0.014	0.0074	0.0206
	178	0.014	0.0074	0.0206
	179	0.014	0.0074	0.0206
	180	0.014	0.0074	0.0206
	181	0.014	0.0074	0.0206
	182	0.014	0.0074	0.0206
	183	0.014	0.0074	0.0206
	184	0.014	0.0074	0.0206
	185	0.014	0.0074	0.0206
	186	0.014	0.0074	0.0206
	187	0.014	0.0074	0.0206
	188	0.014	0.0074	0.0206
	189	0.014	0.0074	0.0206
	190	0.014	0.0074	0.0206
	191	0.014	0.0074	0.0206
	192	0.014	0.0074	0.0206
	193	0.014	0.0074	0.0206
	194	0.014	0.0074	0.0206
	195	0.0154	0.0083	0.0225
	196	0.0154	0.0083	0.0225
	197	0.0154	0.0083	0.0225
	198	0.0154	0.0083	0.0225
	199	0.0154	0.0083	0.0225
	200	0.0154	0.0083	0.0225
	201	0.0154	0.0083	0.0225
	202	0.0154	0.0083	0.0225
	203	0.0154	0.0083	0.0225
	204	0.0154	0.0083	0.0225
	205	0.0154	0.0083	0.0225
	206	0.0154	0.0083	0.0225
	207	0.0154	0.0083	0.0225
	208	0.0154	0.0083	0.0225
	209	0.0154	0.0083	0.0225
	210	0.0154	0.0083	0.0225
	211	0.0154	0.0083	0.0225
	212	0.0154	0.0083	0.0225
	213	0.0154	0.0083	0.0225
	214	0.0154	0.0083	0.0225
	215	0.0154	0.0083	0.0225
	216	0.0154	0.0083	0.0225
	217	0.0264	0.0037	0.0492
	218	0.0264	0.0037	0.0492
	219	0.0264	0.0037	0.0492
	220	0.0264	0.0037	0.0492
	221	0.0348	0.0068	0.0629
	222	0.0348	0.0068	0.0629
	223	0.0348	0.0068	0.0629
	224	0.0348	0.0068	0.0629

## Sheet: Figure 1c
Figure 1c
BNT162b2 x3 curve
	time	cum_inc	lower_inc	upper_inc
	0	0	0	0
	1	0.0007	0	0.0019
	2	0.0009	0	0.0021
	3	0.0012	0	0.0025
	4	0.0014	0.0001	0.0027
	5	0.0019	0.0005	0.0033
	6	0.0026	0.0011	0.0042
	7	0.0036	0.0019	0.0052
	8	0.004	0.0023	0.0057
	9	0.0046	0.0027	0.0064
	10	0.0051	0.0032	0.007
	11	0.0056	0.0035	0.0077
	12	0.0058	0.0037	0.008
	13	0.0062	0.004	0.0084
	14	0.007	0.0046	0.0094
	15	0.0076	0.0051	0.0101
	16	0.0078	0.0053	0.0103
	17	0.0088	0.006	0.0116
	18	0.009	0.0062	0.0118
	19	0.0094	0.0065	0.0123
	20	0.0097	0.0068	0.0126
	21	0.01	0.0071	0.013
	22	0.0104	0.0074	0.0133
	23	0.0106	0.0076	0.0136
	24	0.0112	0.0081	0.0143
	25	0.0115	0.0084	0.0146
	26	0.0123	0.0091	0.0155
	27	0.0124	0.0092	0.0157
	28	0.0132	0.0098	0.0167
	29	0.0138	0.0102	0.0173
	30	0.0139	0.0103	0.0174
	31	0.0139	0.0103	0.0174
	32	0.0142	0.0107	0.0178
	33	0.0145	0.0109	0.018
	34	0.0145	0.0109	0.018
	35	0.0145	0.0109	0.018
	36	0.0145	0.0109	0.018
	37	0.0146	0.011	0.0182
	38	0.0147	0.0111	0.0183
	39	0.015	0.0114	0.0186
	40	0.0156	0.0118	0.0194
	41	0.0159	0.0121	0.0197
	42	0.0162	0.0124	0.02
	43	0.0165	0.0127	0.0204
	44	0.0167	0.0128	0.0205
	45	0.0167	0.0128	0.0205
	46	0.0168	0.0129	0.0206
	47	0.017	0.0131	0.0209
	48	0.0171	0.0132	0.021
	49	0.0177	0.0137	0.0217
	50	0.018	0.014	0.022
	51	0.0187	0.0146	0.0229
	52	0.0187	0.0146	0.0229
	53	0.0192	0.015	0.0234
	54	0.0195	0.0153	0.0237
	55	0.02	0.0158	0.0243
	56	0.0205	0.0163	0.0248
	57	0.0215	0.0171	0.0259
	58	0.0216	0.0172	0.0261
	59	0.022	0.0175	0.0264
	60	0.022	0.0175	0.0264
	61	0.0233	0.0186	0.0279
	62	0.0234	0.0187	0.028
	63	0.0237	0.0191	0.0284
	64	0.0242	0.0195	0.029
	65	0.0245	0.0197	0.0292
	66	0.0246	0.0198	0.0293
	67	0.0247	0.02	0.0295
	68	0.0252	0.0204	0.03
	69	0.0256	0.0208	0.0304
	70	0.0258	0.021	0.0306
	71	0.0269	0.022	0.0319
	72	0.0271	0.0222	0.0321
	73	0.0274	0.0224	0.0324
	74	0.0275	0.0225	0.0325
	75	0.0279	0.0229	0.0329
	76	0.0284	0.0233	0.0334
	77	0.0285	0.0234	0.0335
	78	0.0288	0.0238	0.0339
	79	0.0294	0.0243	0.0345
	80	0.0307	0.0254	0.036
	81	0.0314	0.0259	0.0368
	82	0.0321	0.0266	0.0376
	83	0.0325	0.027	0.0381
	84	0.0329	0.0273	0.0384
	85	0.0335	0.0279	0.0392
	86	0.0343	0.0285	0.0401
	87	0.0357	0.0297	0.0417
	88	0.0358	0.0298	0.0418
	89	0.0364	0.0304	0.0424
	90	0.0369	0.0309	0.0429
	91	0.0377	0.0316	0.0437
	92	0.0387	0.0326	0.0448
	93	0.0394	0.0333	0.0456
	94	0.0403	0.0341	0.0465
	95	0.0406	0.0344	0.0469
	96	0.0409	0.0346	0.0471
	97	0.0416	0.0353	0.0479
	98	0.0425	0.0361	0.0488
	99	0.0427	0.0364	0.0491
	100	0.0432	0.0368	0.0496
	101	0.0448	0.0382	0.0514
	102	0.0456	0.0389	0.0522
	103	0.0457	0.039	0.0523
	104	0.0466	0.0399	0.0532
	105	0.0478	0.041	0.0545
	106	0.0483	0.0415	0.055
	107	0.0491	0.0423	0.0558
	108	0.0497	0.0428	0.0565
	109	0.0499	0.0431	0.0568
	110	0.0501	0.0433	0.057
	111	0.0506	0.0438	0.0575
	112	0.051	0.0441	0.0579
	113	0.0517	0.0447	0.0586
	114	0.052	0.0451	0.059
	115	0.0524	0.0455	0.0594
	116	0.0531	0.0461	0.0601
	117	0.0537	0.0467	0.0608
	118	0.0542	0.0471	0.0612
	119	0.0544	0.0474	0.0615
	120	0.0549	0.0478	0.0619
	121	0.0558	0.0486	0.063
	122	0.056	0.0488	0.0632
	123	0.0562	0.049	0.0634
	124	0.057	0.0498	0.0643
	125	0.0572	0.05	0.0645
	126	0.0576	0.0503	0.0649
	127	0.0584	0.0511	0.0658
	128	0.059	0.0516	0.0663
	129	0.059	0.0516	0.0663
	130	0.0593	0.052	0.0667
	131	0.0595	0.0521	0.0669
	132	0.0595	0.0521	0.0669
	133	0.0596	0.0522	0.067
	134	0.0601	0.0527	0.0675
	135	0.0602	0.0528	0.0676
	136	0.0604	0.053	0.0679
	137	0.0615	0.0539	0.069
	138	0.0619	0.0544	0.0695
	139	0.0621	0.0545	0.0696
	140	0.0632	0.0555	0.0709
	141	0.0634	0.0558	0.0711
	142	0.0644	0.0566	0.0722
	143	0.0646	0.0568	0.0724
	144	0.0647	0.0569	0.0725
	145	0.065	0.0572	0.0728
	146	0.0658	0.0579	0.0737
	147	0.0661	0.0582	0.074
	148	0.0662	0.0583	0.0742
	149	0.0664	0.0585	0.0744
	150	0.0665	0.0586	0.0745
	151	0.0668	0.0588	0.0747
	152	0.0668	0.0588	0.0747
	153	0.0672	0.0592	0.0752
	154	0.0679	0.0598	0.076
	155	0.068	0.0599	0.0761
	156	0.0685	0.0604	0.0766
	157	0.0685	0.0604	0.0766
	158	0.0685	0.0604	0.0766
	159	0.0695	0.0613	0.0777
	160	0.0698	0.0616	0.0781
	161	0.0706	0.0622	0.0789
	162	0.0706	0.0622	0.0789
	163	0.0707	0.0623	0.0791
	164	0.0707	0.0623	0.0791
	165	0.071	0.0626	0.0794
	166	0.071	0.0626	0.0794
	167	0.071	0.0626	0.0794
	168	0.0712	0.0628	0.0796
	169	0.0723	0.0638	0.0809
	170	0.0725	0.0639	0.081
	171	0.0725	0.0639	0.081
	172	0.0728	0.0642	0.0814
	173	0.0729	0.0643	0.0815
	174	0.0729	0.0643	0.0815
	175	0.0729	0.0643	0.0815
	176	0.0729	0.0643	0.0815
	177	0.0731	0.0645	0.0817
	178	0.0734	0.0648	0.082
	179	0.0734	0.0648	0.082
	180	0.0742	0.0655	0.0829
	181	0.0742	0.0655	0.0829
	182	0.0744	0.0657	0.0831
	183	0.0746	0.0659	0.0833
	184	0.0746	0.0659	0.0833
	185	0.0749	0.0662	0.0836
	186	0.0749	0.0662	0.0836
	187	0.075	0.0663	0.0838
	188	0.075	0.0663	0.0838
	189	0.075	0.0663	0.0838
	190	0.0756	0.0668	0.0844
	191	0.0756	0.0668	0.0844
	192	0.0758	0.067	0.0845
	193	0.0763	0.0675	0.0851
	194	0.0765	0.0677	0.0853
	195	0.0769	0.0681	0.0857
	196	0.0776	0.0687	0.0865
	197	0.0776	0.0687	0.0865
	198	0.0776	0.0687	0.0865
	199	0.078	0.0691	0.0869
	200	0.078	0.0691	0.0869
	201	0.0782	0.0693	0.0871
	202	0.0785	0.0696	0.0874
	203	0.0785	0.0696	0.0874
	204	0.0792	0.0703	0.0882
	205	0.0792	0.0703	0.0882
	206	0.08	0.071	0.0891
	207	0.0817	0.0723	0.0911
	208	0.0838	0.074	0.0935
	209	0.0838	0.074	0.0935
	210	0.0838	0.074	0.0935
	211	0.0838	0.074	0.0935
	212	0.084	0.0742	0.0938
	213	0.0845	0.0747	0.0943
	214	0.0855	0.0756	0.0955
	215	0.0855	0.0756	0.0955
	216	0.0855	0.0756	0.0955
	217	0.0868	0.0767	0.0969
	218	0.0884	0.0778	0.099
	219	0.0887	0.0781	0.0993
	220	0.089	0.0783	0.0996
	221	0.0893	0.0786	0.1
	222	0.0897	0.079	0.1004
	223	0.0919	0.0808	0.103
	224	0.0938	0.0821	0.1056
mRNA-1273 x3 curve
	time	cum_inc	lower_inc	upper_inc
	0	0	0	0
	2	0.0003	0	0.0007
	3	0.0006	0.0001	0.0011
	4	0.0022	0.0008	0.0035
	5	0.0025	0.0011	0.0038
	6	0.0034	0.0019	0.0049
	7	0.0039	0.0023	0.0056
	8	0.0046	0.0027	0.0065
	9	0.0048	0.0029	0.0067
	10	0.0053	0.0034	0.0073
	11	0.0057	0.0037	0.0077
	12	0.006	0.0039	0.008
	13	0.0061	0.0041	0.0082
	14	0.0064	0.0043	0.0085
	15	0.0066	0.0045	0.0087
	16	0.0069	0.0047	0.009
	17	0.0071	0.0049	0.0093
	18	0.0075	0.0053	0.0098
	19	0.0076	0.0054	0.0099
	20	0.0079	0.0056	0.0101
	22	0.008	0.0057	0.0103
	23	0.0081	0.0058	0.0104
	24	0.0082	0.0059	0.0105
	25	0.0086	0.0062	0.0109
	26	0.0087	0.0063	0.0111
	27	0.0093	0.0067	0.0118
	28	0.0095	0.0069	0.0121
	29	0.0096	0.007	0.0122
	30	0.0098	0.0072	0.0124
	31	0.0098	0.0072	0.0124
	32	0.0098	0.0072	0.0124
	33	0.0099	0.0073	0.0125
	34	0.0109	0.0082	0.0137
	35	0.011	0.0083	0.0138
	36	0.0116	0.0088	0.0144
	37	0.0122	0.0094	0.0151
	38	0.0123	0.0095	0.0152
	39	0.0128	0.0099	0.0157
	40	0.0129	0.01	0.0158
	41	0.0131	0.0102	0.016
	42	0.0136	0.0106	0.0165
	43	0.0137	0.0107	0.0167
	44	0.0142	0.0111	0.0172
	45	0.0147	0.0116	0.0178
	46	0.015	0.0119	0.0181
	47	0.0152	0.012	0.0183
	48	0.0152	0.012	0.0183
	49	0.0153	0.0122	0.0185
	50	0.0155	0.0123	0.0186
	51	0.0158	0.0126	0.019
	52	0.0161	0.0129	0.0193
	53	0.0163	0.0131	0.0196
	54	0.0169	0.0136	0.0202
	55	0.0169	0.0136	0.0202
	56	0.017	0.0137	0.0203
	57	0.0172	0.0138	0.0205
	58	0.0175	0.0141	0.0209
	59	0.0177	0.0143	0.0211
	60	0.0178	0.0144	0.0212
	61	0.0185	0.0151	0.022
	62	0.0186	0.0152	0.0221
	63	0.0186	0.0152	0.0221
	64	0.019	0.0155	0.0225
	65	0.0193	0.0158	0.0228
	66	0.0197	0.0162	0.0232
	67	0.0202	0.0166	0.0237
	68	0.0202	0.0166	0.0237
	69	0.0207	0.0171	0.0243
	70	0.0213	0.0176	0.0249
	71	0.0216	0.0179	0.0252
	72	0.0216	0.0179	0.0252
	73	0.0218	0.0181	0.0255
	74	0.0227	0.019	0.0265
	75	0.0228	0.0191	0.0266
	76	0.0232	0.0194	0.027
	77	0.0235	0.0197	0.0273
	78	0.0242	0.0203	0.028
	79	0.0245	0.0206	0.0283
	80	0.0246	0.0207	0.0285
	81	0.0246	0.0207	0.0285
	82	0.0249	0.021	0.0288
	83	0.0252	0.0213	0.0291
	84	0.0253	0.0214	0.0292
	85	0.0256	0.0217	0.0296
	86	0.0264	0.0224	0.0303
	87	0.0264	0.0224	0.0303
	88	0.0268	0.0228	0.0308
	89	0.0273	0.0233	0.0314
	90	0.0276	0.0236	0.0317
	91	0.028	0.0239	0.032
	92	0.0284	0.0243	0.0325
	93	0.0286	0.0245	0.0328
	94	0.0288	0.0246	0.0329
	95	0.0293	0.0251	0.0335
	96	0.0299	0.0256	0.0342
	97	0.0302	0.0259	0.0345
	98	0.0304	0.0261	0.0347
	99	0.0306	0.0263	0.0349
	100	0.0307	0.0264	0.0351
	101	0.0311	0.0267	0.0354
	102	0.0316	0.0272	0.036
	103	0.0319	0.0275	0.0363
	104	0.0319	0.0275	0.0363
	105	0.0323	0.0279	0.0367
	106	0.0324	0.028	0.0368
	107	0.0324	0.028	0.0368
	108	0.0324	0.028	0.0368
	109	0.033	0.0285	0.0374
	110	0.0336	0.0291	0.0382
	111	0.0336	0.0291	0.0382
	112	0.034	0.0294	0.0385
	113	0.0342	0.0297	0.0388
	114	0.0344	0.0298	0.0389
	115	0.0345	0.0299	0.039
	116	0.0347	0.0301	0.0393
	117	0.0351	0.0305	0.0397
	118	0.0352	0.0306	0.0398
	119	0.0353	0.0307	0.0399
	120	0.0355	0.0309	0.0402
	121	0.036	0.0313	0.0407
	122	0.0361	0.0315	0.0408
	123	0.0363	0.0316	0.0409
	124	0.0364	0.0317	0.041
	125	0.0367	0.032	0.0414
	126	0.0367	0.032	0.0414
	127	0.0374	0.0326	0.0423
	128	0.0377	0.0328	0.0425
	129	0.0383	0.0334	0.0432
	130	0.0386	0.0337	0.0436
	131	0.0386	0.0337	0.0436
	132	0.0387	0.0338	0.0437
	133	0.0392	0.0342	0.0442
	134	0.0395	0.0345	0.0445
	135	0.0403	0.0352	0.0454
	136	0.0404	0.0353	0.0455
	137	0.0404	0.0353	0.0455
	138	0.0406	0.0354	0.0457
	139	0.041	0.0359	0.0462
	140	0.0415	0.0363	0.0467
	141	0.042	0.0367	0.0472
	142	0.042	0.0367	0.0472
	143	0.0421	0.0369	0.0474
	144	0.0425	0.0372	0.0478
	145	0.0427	0.0374	0.0479
	146	0.0427	0.0374	0.0479
	147	0.0427	0.0374	0.0479
	148	0.043	0.0377	0.0483
	149	0.0434	0.0381	0.0488
	150	0.0437	0.0383	0.0491
	151	0.0438	0.0384	0.0492
	152	0.0442	0.0388	0.0496
	153	0.0445	0.0391	0.0499
	154	0.0445	0.0391	0.0499
	155	0.0445	0.0391	0.0499
	156	0.0445	0.0391	0.0499
	157	0.0455	0.04	0.051
	158	0.0457	0.0402	0.0512
	159	0.046	0.0405	0.0516
	160	0.046	0.0405	0.0516
	161	0.0462	0.0406	0.0517
	162	0.0462	0.0406	0.0517
	163	0.0466	0.041	0.0522
	164	0.047	0.0415	0.0526
	165	0.0473	0.0417	0.0529
	166	0.0476	0.042	0.0532
	167	0.0477	0.0421	0.0534
	168	0.0479	0.0423	0.0535
	169	0.0484	0.0427	0.0541
	170	0.0486	0.0429	0.0542
	171	0.0487	0.043	0.0544
	172	0.0489	0.0432	0.0546
	173	0.0489	0.0432	0.0546
	174	0.0489	0.0432	0.0546
	175	0.0495	0.0438	0.0553
	176	0.0495	0.0438	0.0553
	177	0.0497	0.044	0.0555
	178	0.0502	0.0444	0.056
	179	0.0502	0.0444	0.056
	180	0.0502	0.0444	0.056
	181	0.0509	0.045	0.0567
	182	0.0511	0.0452	0.0569
	183	0.0511	0.0452	0.0569
	184	0.0522	0.0462	0.0583
	185	0.0532	0.047	0.0593
	186	0.0534	0.0472	0.0595
	187	0.0537	0.0475	0.0599
	188	0.0542	0.048	0.0605
	189	0.0546	0.0483	0.0608
	190	0.0552	0.0489	0.0616
	191	0.0567	0.0499	0.0635
	192	0.0567	0.0499	0.0635
	193	0.0567	0.0499	0.0635
	194	0.0567	0.0499	0.0635
	195	0.0567	0.0499	0.0635
	196	0.0567	0.0499	0.0635
	197	0.0567	0.0499	0.0635
	198	0.0567	0.0499	0.0635
	199	0.0567	0.0499	0.0635
	200	0.0571	0.0502	0.0639
	201	0.058	0.0509	0.065
	202	0.058	0.0509	0.065
	203	0.058	0.0509	0.065
	204	0.058	0.0509	0.065
	205	0.058	0.0509	0.065
	206	0.058	0.0509	0.065
	207	0.058	0.0509	0.065
	208	0.058	0.0509	0.065
	209	0.058	0.0509	0.065
	210	0.0618	0.0524	0.0712
	211	0.0618	0.0524	0.0712
	212	0.0628	0.0532	0.0724
	213	0.0628	0.0532	0.0724
	214	0.0628	0.0532	0.0724
	215	0.0628	0.0532	0.0724
	216	0.0694	0.0548	0.084
	217	0.0694	0.0548	0.084
	218	0.0694	0.0548	0.084
	219	0.0694	0.0548	0.084
	220	0.0694	0.0548	0.084
	221	0.0694	0.0548	0.084
	222	0.0694	0.0548	0.084
	223	0.0694	0.0548	0.084
	224	0.0694	0.0548	0.084

## Sheet: Figure 1d
Figure 1d
BNT162b2 x3 curve
	time	cum_inc	lower_inc	upper_inc
	0	0	0	0
	1	0.0061	0	0.0151
	3	0.008	0	0.0174
	4	0.0096	0	0.0192
	5	0.0105	0.0007	0.0204
	6	0.0112	0.0013	0.0211
	7	0.0134	0.003	0.0239
	8	0.0167	0.0055	0.028
	9	0.0193	0.0077	0.031
	10	0.0241	0.0098	0.0384
	14	0.0248	0.0104	0.0391
	15	0.0254	0.011	0.0398
	17	0.03	0.015	0.045
	19	0.0358	0.0185	0.0532
	21	0.0365	0.0191	0.0539
	24	0.038	0.0204	0.0555
	26	0.0391	0.0214	0.0568
	27	0.0413	0.0234	0.0593
	29	0.042	0.024	0.06
	30	0.0462	0.0264	0.0659
	31	0.0487	0.0287	0.0686
	32	0.05	0.03	0.0701
	33	0.0571	0.035	0.0792
	34	0.0579	0.0358	0.0801
	35	0.0586	0.0364	0.0808
	36	0.0593	0.037	0.0815
	37	0.0593	0.037	0.0815
	38	0.0593	0.037	0.0815
	39	0.0607	0.0384	0.083
	40	0.0616	0.0392	0.084
	41	0.0616	0.0392	0.084
	42	0.0635	0.0408	0.0862
	43	0.0635	0.0408	0.0862
	44	0.0635	0.0408	0.0862
	45	0.0659	0.043	0.0888
	46	0.0659	0.043	0.0888
	47	0.0665	0.0436	0.0895
	48	0.0672	0.0442	0.0902
	49	0.0688	0.0457	0.0918
	50	0.0788	0.0539	0.1037
	51	0.0805	0.0554	0.1055
	52	0.0805	0.0554	0.1055
	53	0.0805	0.0554	0.1055
	54	0.0824	0.0573	0.1076
	55	0.0831	0.0579	0.1083
	56	0.0845	0.0593	0.1097
	57	0.0866	0.061	0.1122
	58	0.0925	0.0655	0.1195
	59	0.0951	0.0678	0.1223
	60	0.0958	0.0685	0.123
	61	0.0967	0.0693	0.124
	62	0.0991	0.0716	0.1266
	63	0.0998	0.0722	0.1273
	64	0.0998	0.0722	0.1273
	65	0.103	0.0752	0.1308
	66	0.1054	0.0774	0.1334
	67	0.1085	0.0801	0.1369
	68	0.1124	0.0837	0.1411
	69	0.1182	0.0883	0.1482
	70	0.1191	0.0891	0.1491
	71	0.1236	0.0927	0.1545
	72	0.1236	0.0927	0.1545
	73	0.1277	0.0964	0.1589
	74	0.1284	0.0971	0.1597
	75	0.1293	0.0979	0.1606
	76	0.1352	0.1027	0.1677
	77	0.1373	0.1047	0.17
	78	0.1373	0.1047	0.17
	79	0.1388	0.1061	0.1715
	80	0.1429	0.11	0.1759
	81	0.1471	0.1139	0.1804
	82	0.1493	0.116	0.1827
	83	0.1532	0.1196	0.1868
	84	0.1555	0.1217	0.1891
	85	0.1584	0.1244	0.1924
	86	0.1629	0.1287	0.1972
	87	0.1662	0.1317	0.2007
	88	0.1677	0.1331	0.2023
	89	0.1698	0.1351	0.2044
	90	0.182	0.1463	0.2176
	91	0.1843	0.1485	0.2201
	92	0.1878	0.1518	0.2237
	93	0.19	0.154	0.226
	94	0.1914	0.1553	0.2275
	95	0.1914	0.1553	0.2275
	96	0.1959	0.1594	0.2324
	97	0.1984	0.1617	0.2351
	98	0.2016	0.1647	0.2384
	99	0.2053	0.1682	0.2423
	100	0.206	0.169	0.2431
	101	0.2086	0.1714	0.2458
	102	0.2117	0.1743	0.249
	103	0.213	0.1755	0.2504
	104	0.2195	0.1815	0.2573
	105	0.2254	0.1865	0.2642
	106	0.2295	0.1904	0.2685
	107	0.2329	0.1936	0.2721
	108	0.234	0.1947	0.2734
	109	0.2347	0.1953	0.2741
	110	0.2356	0.1962	0.275
	111	0.2392	0.1997	0.2788
	112	0.2401	0.2005	0.2797
	113	0.2444	0.2045	0.2843
	114	0.2471	0.2071	0.2871
	115	0.2526	0.212	0.2933
	116	0.2606	0.2189	0.3023
	117	0.2653	0.2233	0.3073
	118	0.2669	0.2248	0.3089
	119	0.2726	0.2296	0.3155
	120	0.2755	0.2324	0.3185
	121	0.2809	0.2369	0.3248
	122	0.2886	0.2437	0.3335
	123	0.2904	0.2455	0.3354
	124	0.292	0.247	0.337
	125	0.2951	0.25	0.3402
	126	0.2981	0.2529	0.3434
	127	0.3006	0.2552	0.3459
	128	0.3055	0.2598	0.3512
	129	0.3055	0.2598	0.3512
	130	0.3118	0.2652	0.3584
	131	0.3139	0.2672	0.3605
	132	0.3182	0.271	0.3653
	133	0.3199	0.2728	0.3671
	134	0.3231	0.2758	0.3704
	135	0.3272	0.2797	0.3747
	136	0.3295	0.2819	0.3771
	137	0.3322	0.2845	0.3799
	138	0.3329	0.2852	0.3806
	139	0.3337	0.2859	0.3814
	140	0.3376	0.2897	0.3855
	141	0.3396	0.2916	0.3875
	142	0.3428	0.2947	0.3909
	143	0.3451	0.2969	0.3932
	144	0.3458	0.2976	0.394
	145	0.3458	0.2976	0.394
	146	0.3466	0.2984	0.3947
	147	0.3466	0.2984	0.3947
	148	0.3466	0.2984	0.3947
	149	0.3555	0.3062	0.4049
	150	0.3555	0.3062	0.4049
	151	0.3555	0.3062	0.4049
	152	0.3593	0.3098	0.4088
	153	0.3641	0.3144	0.4138
	154	0.3682	0.3184	0.4181
	155	0.3702	0.3203	0.4201
	156	0.3717	0.3217	0.4217
	157	0.3749	0.3247	0.425
	158	0.3758	0.3256	0.426
	159	0.3772	0.3269	0.4274
	160	0.3815	0.3309	0.4321
	161	0.385	0.3341	0.4358
	162	0.385	0.3341	0.4358
	163	0.3866	0.3357	0.4375
	164	0.3874	0.3365	0.4384
	165	0.3902	0.3391	0.4413
	166	0.3932	0.3419	0.4444
	167	0.3974	0.3458	0.449
	168	0.4	0.3483	0.4517
	169	0.406	0.3533	0.4587
	170	0.4078	0.355	0.4606
	171	0.4078	0.355	0.4606
	172	0.4102	0.3572	0.4632
	173	0.411	0.358	0.464
	174	0.411	0.358	0.464
	175	0.411	0.358	0.464
	176	0.411	0.358	0.464
	177	0.411	0.358	0.464
	178	0.411	0.358	0.464
	179	0.411	0.358	0.464
	180	0.411	0.358	0.464
	181	0.4149	0.3615	0.4682
	182	0.416	0.3626	0.4694
	183	0.4173	0.3639	0.4708
	184	0.4197	0.3661	0.4732
	185	0.4206	0.367	0.4742
	186	0.4206	0.367	0.4742
	187	0.4216	0.3679	0.4752
	188	0.4216	0.3679	0.4752
	189	0.4216	0.3679	0.4752
	190	0.4234	0.3696	0.4771
	191	0.4247	0.3709	0.4785
	192	0.4257	0.3718	0.4795
	193	0.4282	0.3742	0.4822
	194	0.4318	0.3774	0.4862
	195	0.4318	0.3774	0.4862
	196	0.4333	0.3787	0.4877
	197	0.4333	0.3787	0.4877
	198	0.4333	0.3787	0.4877
	199	0.4333	0.3787	0.4877
	200	0.4333	0.3787	0.4877
	201	0.4352	0.3805	0.4898
	202	0.4352	0.3805	0.4898
	203	0.4364	0.3817	0.491
	204	0.4364	0.3817	0.491
	205	0.4364	0.3817	0.491
	206	0.4364	0.3817	0.491
	207	0.4364	0.3817	0.491
	208	0.4364	0.3817	0.491
	209	0.4364	0.3817	0.491
	210	0.4364	0.3817	0.491
	211	0.4398	0.3847	0.4949
	212	0.4398	0.3847	0.4949
	213	0.4413	0.3861	0.4964
	214	0.444	0.3887	0.4993
	215	0.4486	0.3929	0.5043
	216	0.4506	0.3948	0.5064
	217	0.4506	0.3948	0.5064
	218	0.4506	0.3948	0.5064
	219	0.4506	0.3948	0.5064
	220	0.4506	0.3948	0.5064
	221	0.4621	0.4029	0.5212
	222	0.4621	0.4029	0.5212
	223	0.4621	0.4029	0.5212
	224	0.4621	0.4029	0.5212
mRNA-1273 x3 curve
	time	cum_inc	lower_inc	upper_inc
	0	0	0	0
	2	0.0013	0	0.0031
	3	0.0026	0.0001	0.0051
	4	0.0055	0.0005	0.0106
	5	0.0062	0.001	0.0114
	6	0.0089	0.0031	0.0148
	7	0.0107	0.0043	0.0171
	8	0.0137	0.0066	0.0207
	9	0.0151	0.0077	0.0224
	10	0.0164	0.0088	0.0239
	11	0.017	0.0094	0.0246
	12	0.0198	0.0117	0.0279
	14	0.0226	0.0139	0.0314
	15	0.0233	0.0144	0.0321
	18	0.0246	0.0156	0.0337
	20	0.0263	0.017	0.0357
	21	0.0296	0.0194	0.0397
	22	0.0302	0.02	0.0404
	23	0.035	0.0226	0.0473
	24	0.0367	0.0241	0.0494
	25	0.0388	0.0258	0.0518
	27	0.0395	0.0264	0.0525
	29	0.0428	0.0293	0.0563
	30	0.0428	0.0293	0.0563
	31	0.0428	0.0293	0.0563
	32	0.044	0.0304	0.0577
	33	0.0447	0.031	0.0584
	34	0.0461	0.0322	0.0601
	35	0.0468	0.0327	0.0608
	36	0.0492	0.0349	0.0634
	37	0.0504	0.036	0.0648
	38	0.0511	0.0366	0.0655
	39	0.0521	0.0375	0.0666
	40	0.0562	0.0401	0.0723
	41	0.0575	0.0413	0.0738
	42	0.0617	0.044	0.0794
	43	0.0623	0.0446	0.0801
	44	0.0633	0.0455	0.0811
	45	0.0654	0.0473	0.0834
	46	0.0661	0.048	0.0843
	47	0.0669	0.0487	0.0851
	48	0.0669	0.0487	0.0851
	49	0.0697	0.0513	0.0881
	50	0.0697	0.0513	0.0881
	51	0.0724	0.0537	0.091
	52	0.0736	0.0549	0.0924
	53	0.0749	0.0561	0.0938
	54	0.076	0.0571	0.095
	55	0.0785	0.0592	0.0978
	56	0.0809	0.0614	0.1005
	57	0.0858	0.0657	0.1058
	58	0.0865	0.0664	0.1066
	59	0.0872	0.067	0.1073
	60	0.0887	0.0684	0.1089
	61	0.0932	0.0727	0.1137
	62	0.094	0.0734	0.1145
	63	0.0963	0.0756	0.1171
	64	0.1002	0.079	0.1214
	65	0.1088	0.0863	0.1313
	66	0.1136	0.0899	0.1372
	67	0.1136	0.0899	0.1372
	68	0.1159	0.0921	0.1397
	69	0.117	0.0931	0.1409
	70	0.1206	0.0965	0.1447
	71	0.1206	0.0965	0.1447
	72	0.1242	0.0991	0.1493
	73	0.1285	0.1024	0.1546
	74	0.1307	0.1045	0.1569
	75	0.1338	0.1074	0.1602
	76	0.1348	0.1084	0.1613
	77	0.1355	0.109	0.1619
	78	0.137	0.1105	0.1636
	79	0.1419	0.1143	0.1694
	80	0.1448	0.1169	0.1726
	81	0.1485	0.1204	0.1767
	82	0.1492	0.121	0.1774
	83	0.1499	0.1216	0.1781
	84	0.1499	0.1216	0.1781
	85	0.1542	0.1254	0.183
	86	0.1542	0.1254	0.183
	87	0.1549	0.126	0.1837
	88	0.1569	0.128	0.1858
	89	0.1591	0.1301	0.1881
	90	0.1616	0.1323	0.1908
	91	0.163	0.1337	0.1923
	92	0.1636	0.1343	0.1929
	93	0.1663	0.1368	0.1958
	94	0.1684	0.1388	0.198
	95	0.1704	0.1407	0.2002
	96	0.172	0.1422	0.2018
	97	0.1736	0.1437	0.2035
	98	0.1736	0.1437	0.2035
	99	0.1776	0.1474	0.2078
	100	0.1799	0.1495	0.2103
	101	0.1812	0.1507	0.2117
	102	0.1825	0.152	0.213
	103	0.1836	0.153	0.2141
	104	0.1863	0.1556	0.217
	105	0.1892	0.1584	0.2201
	106	0.1903	0.1594	0.2213
	107	0.1912	0.1602	0.2222
	108	0.1934	0.1622	0.2245
	109	0.1947	0.1635	0.2258
	110	0.1954	0.1641	0.2266
	111	0.1974	0.1661	0.2287
	112	0.1997	0.1681	0.2313
	113	0.2004	0.1687	0.232
	114	0.2013	0.1696	0.2329
	115	0.2071	0.1749	0.2393
	116	0.21	0.1777	0.2423
	117	0.2122	0.1798	0.2447
	118	0.2138	0.1812	0.2463
	119	0.2183	0.1855	0.2511
	120	0.2183	0.1855	0.2511
	121	0.2197	0.1868	0.2525
	122	0.2197	0.1868	0.2525
	123	0.2222	0.1892	0.2552
	124	0.2229	0.1898	0.2559
	125	0.2252	0.192	0.2583
	126	0.2266	0.1934	0.2598
	127	0.2294	0.196	0.2628
	128	0.2333	0.1996	0.2669
	129	0.2333	0.1996	0.2669
	130	0.2333	0.1996	0.2669
	131	0.2355	0.2016	0.2693
	132	0.2372	0.2033	0.2711
	133	0.2381	0.2041	0.272
	134	0.2437	0.2092	0.2782
	135	0.2462	0.2115	0.2809
	136	0.2485	0.2137	0.2832
	137	0.2551	0.2192	0.2909
	138	0.2593	0.2233	0.2953
	139	0.2634	0.2271	0.2996
	140	0.2655	0.2292	0.3018
	141	0.2662	0.2299	0.3025
	142	0.2662	0.2299	0.3025
	143	0.2677	0.2313	0.3041
	144	0.2722	0.2355	0.3089
	145	0.2729	0.2362	0.3096
	146	0.2729	0.2362	0.3096
	147	0.2729	0.2362	0.3096
	148	0.2737	0.237	0.3104
	149	0.2771	0.2401	0.314
	150	0.2821	0.2443	0.32
	151	0.2878	0.2491	0.3266
	152	0.2896	0.2507	0.3284
	153	0.2911	0.2522	0.33
	154	0.2941	0.2551	0.3332
	155	0.2989	0.2594	0.3383
	156	0.3008	0.2613	0.3404
	157	0.3024	0.2628	0.342
	158	0.3032	0.2635	0.3429
	159	0.3049	0.2651	0.3446
	160	0.3103	0.2701	0.3505
	161	0.3122	0.2719	0.3525
	162	0.313	0.2727	0.3534
	163	0.3158	0.2751	0.3565
	164	0.3158	0.2751	0.3565
	165	0.317	0.2762	0.3577
	166	0.317	0.2762	0.3577
	167	0.3195	0.2785	0.3604
	168	0.3226	0.2815	0.3637
	169	0.3274	0.2858	0.369
	170	0.3274	0.2858	0.369
	171	0.3274	0.2858	0.369
	172	0.3287	0.287	0.3704
	173	0.3287	0.287	0.3704
	174	0.3287	0.287	0.3704
	175	0.3287	0.287	0.3704
	176	0.3287	0.287	0.3704
	177	0.3287	0.287	0.3704
	178	0.3301	0.2883	0.3719
	179	0.3322	0.2903	0.3741
	180	0.3333	0.2913	0.3752
	181	0.3344	0.2924	0.3764
	182	0.3344	0.2924	0.3764
	183	0.3344	0.2924	0.3764
	184	0.3344	0.2924	0.3764
	185	0.3356	0.2935	0.3776
	186	0.34	0.2976	0.3823
	187	0.34	0.2976	0.3823
	188	0.3412	0.2987	0.3836
	189	0.3412	0.2987	0.3836
	190	0.3412	0.2987	0.3836
	191	0.3424	0.2999	0.3849
	192	0.3437	0.3011	0.3863
	193	0.3437	0.3011	0.3863
	194	0.3437	0.3011	0.3863
	195	0.3451	0.3024	0.3878
	196	0.3477	0.3047	0.3906
	197	0.3532	0.3097	0.3966
	198	0.3604	0.3157	0.4051
	199	0.3604	0.3157	0.4051
	200	0.3604	0.3157	0.4051
	201	0.3622	0.3173	0.407
	202	0.3622	0.3173	0.407
	203	0.3716	0.3231	0.42
	204	0.3716	0.3231	0.42
	205	0.3716	0.3231	0.42
	206	0.3716	0.3231	0.42
	207	0.3716	0.3231	0.42
	208	0.376	0.3268	0.4252
	209	0.376	0.3268	0.4252
	210	0.376	0.3268	0.4252
	211	0.3782	0.3288	0.4276
	212	0.3782	0.3288	0.4276
	213	0.3782	0.3288	0.4276
	214	0.3782	0.3288	0.4276
	215	0.3782	0.3288	0.4276
	216	0.3828	0.3326	0.433
	217	0.3828	0.3326	0.433
	218	0.3828	0.3326	0.433
	219	0.3828	0.3326	0.433
	220	0.3828	0.3326	0.433
	221	0.3859	0.3353	0.4365
	222	0.3891	0.3381	0.4401
	223	0.3891	0.3381	0.4401
	224	0.3923	0.341	0.4436
